# Supplementary material for: Distribution of Secretion Systems in the Genus Legionella and Its Correlation with Pathogenicity
Source: Front Microbiol. 2017 Mar 14;8:388. doi: 10.3389/fmicb.2017.00388 (PMC5348487; doi:10.3389/fmicb.2017.00388)
Supplement: TABLE S1 — Metadata for the strains included in the genome comparisons in this study. [file Table_1.XLS]

## Sheet: SupplementaryTable
No.	Strain ID	Species	Serogroups	Isolated country	Isolated year	Source	SBT type	SBT cluster	Accession Number	GenomeSize(bp)	GC(%)	ScaffoldNum	GeneNum	GeneSize(nt)	Coverage
1	L.pneumophila_Philadelphia_1_uid57609	L.pneumophila	LP1	USA			ST36	SG2		3397754	38.27	1	2943	3012525	0.886622
2	L.pneumophila_uid170534	L.pneumophila	LP1	USA			ST734	Single		3492535	38.35	1	3059	3044475	0.871709
3	L.pneumophila_Thunder_Bay_uid206517	L.pneumophila	LP1				ST187	SG2		3455167	38.23	1	2998	3041772	0.880355
4	L.pneumophila_Paris_uid13127	L.pneumophila	LP1	France			ST1	SG1		3635495	38.34	2	3224	3209355	0.882784
5	L.pneumophila_Lorraine_uid170535	L.pneumophila	LP1				ST47	Single		3467254	38.36	1	3069	3033201	0.874814
6	L.pneumophila_Lens_uid13126	L.pneumophila	LP1	France			ST15	Single		3405519	38.42	2	3004	3004116	0.882132
7	L.pneumophila_Corby_uid58733	L.pneumophila	LP1				ST1685	SG4		3576470	38.48	1	3204	3113565	0.870569
8	L.pneumophila_ATCC_43290_uid86885	L.pneumophila	LP1				ST187	SG2		3359001	38.17	1	2926	2993244	0.891111
9	L.pneumophila_2300_99_Alcoy_uid48801	L.pneumophila	LP1				ST578	SG4		3516334	38.38	1	3190	3085662	0.877522
10	Yu237	L.pneumophila	LP1	China	2005	Cooling tower water	ST1	SG1	LAVP00000000	3656267	38.26	46	3427	3221715	0.881149
11	SZ2012006	L.pneumophila	LP1	China	2012	Hot spring water	ST971	SG3	LAVQ00000000	3442741	38.18	32	3211	3041502	0.883454
12	SH003	L.pneumophila	LP1	China	2008	Cooling tower water	ST1	SG1	LAVR00000000	3562062	38.14	60	3372	3141591	0.881959
13	SZ059	L.pneumophila	LP1	China	2005	Cooling tower water	ST1	SG1	LBMR00000000	3610860	38.28	56	3368	3171039	0.878195
14	JNLH86	L.pneumophila	LP1	China	2009	Tap water	ST630	SG1	LAXO00000000	3711534	38.31	41	3490	3262551	0.87903
15	ATCC35289#	L.pneumophila	LP9	the Netherlands	Unknown	Tap water	ST390	SG1	LAXP00000000	3569569	38.22	45	3349	3144624	0.880953
16	JX1	L.pneumophila	LP1	China	2008	Cooling tower water	ST1	SG1	LAXU00000000	3649843	38.23	40	3411	3219330	0.882046
17	BJ-23	L.pneumophila	LP1	China	2006	Cooling tower water	ST1	SG1	LAXV00000000	3661813	38.25	45	3429	3223395	0.880273
18	SZ099	L.pneumophila	LP1	China	2005	Cooling tower water	ST154	SG3	LAXW00000000	3426496	38.18	28	3205	3025542	0.882984
19	ICDC-LP002	L.pneumophila	LP1	China	2012	Human sputum	ST59	SG6	LAXY00000000	3264206	38.14	41	3017	2867031	0.878324
20	Qin1	L.pneumophila	LP1	China	2008	Cooling tower water	ST1	SG1	LAXZ00000000	3645343	38.23	43	3406	3216459	0.882347
21	SH135	L.pneumophila	LP1	China	2008	Cooling tower water	ST199	SG4	LAYB00000000	3534089	38.2	80	3344	3093348	0.875289
22	ZJ050052	L.pneumophila	LP1	China	2006	Cooling tower water	ST1	SG1	LAZZ00000000	3666043	38.23	55	3455	3223878	0.879389
23	FS_10_1101a-3	L.pneumophila	LP1	China	2011	Hot spring water	ST1101	SG4	LBAA00000000	3386329	38.21	30	3158	2978211	0.879481
24	WD_9_1102a	L.pneumophila	LP1	China	2011	Hot spring water	ST59	SG6	LBAB00000000	3242781	38.13	39	3010	2857332	0.881136
25	SH202	L.pneumophila	LP1	China	2008	Cooling tower water	ST454	SG5	LBMS00000000	3684811	38.26	90	3485	3218283	0.873392
26	SH095	L.pneumophila	LP1	China	2008	Cooling tower water	ST1021	SG5	LBAC00000000	3431853	38.18	79	3190	3013038	0.877962
27	ICDC-LP001	L.pneumophila	LP1	China	2011	Human alveolar washing liquid	ST36	SG2	LBAD00000000	3308969	38.22	27	3083	2925582	0.884137
28	WD_4_1102a	L.pneumophila	LP1	China	2011	Hot spring water	ST59	SG6	LBAE00000000	3251458	38.15	42	3008	2858346	0.879097
29	SZ026	L.pneumophila	LP1	China	2005	Cooling tower water	ST150	SG3	LBHM00000000	3473919	38.16	28	3246	3069768	0.883661
30	SZ069	L.pneumophila	LP1	China	2005	Cooling tower water	ST159	SG3	LBAF00000000	3442598	38.18	38	3205	3039603	0.882939
31	TL-12	L.pneumophila	LP1	China	2005	Hot spring water	ST59	SG6	LBAG00000000	3427391	38.17	42	3191	3009513	0.878077
32	AH104	L.pneumophila	LP1	China	2006	Cooling tower water	ST1	SG1	LBAJ00000000	3544661	38.25	37	3301	3127365	0.882275
33	Hu6	L.pneumophila	LP1	China	2008	Cooling tower water	ST486	SG1	LBHL00000000	3553824	38.29	40	3311	3131109	0.881053
34	WX2011046	L.pneumophila	LP1	China	2010	Cooling tower water	ST27	SG2	LBAK00000000	3437434	38.29	27	3200	3025992	0.880305
35	WX2011029	L.pneumophila	LP1	China	2010	Cooling tower water	ST1119	SG5	LBAL00000000	3591290	38.2	66	3401	3141249	0.874685
36	FS_4_1103abu	L.pneumophila	LP1	China	2011	Hot spring water	ST961	SG4	LBAM00000000	3543064	38.19	35	3334	3131571	0.88386
37	WD_4_1102b-36	L.pneumophila	LP1	China	2011	Hot spring water	ST377	SG4	LBAN00000000	3332434	38.29	44	3145	2931123	0.879574
38	SZ2012007	L.pneumophila	LP1	China	2012	Hot spring water	ST752	SG1	LBAP00000000	3597996	38.26	49	3345	3161850	0.878781
39	NX0702	L.pneumophila	LP1	China	2007	Cooling tower water	ST1	SG1	LBAR00000000	3684924	38.21	52	3466	3249219	0.88176
40	WX2011036	L.pneumophila	LP1	China	2010	Cooling tower water	ST595	SG3	LBAS00000000	3432941	38.2	30	3189	3032916	0.883475
41	BJ-9	L.pneumophila	LP1	China	2005	Cooling tower water	ST630	SG1	LBAT00000000	3556240	38.28	44	3321	3130044	0.880155
42	Sctan	L.pneumophila	LP1	China	2005	Human sputum	ST1999	Single	LAYA00000000	3364106	38.25	35	3123	2976411	0.884755
43	ATCC43283	L.pneumophila	LP10	the Netherlands	Unknown	Human respiratory tract secretions			LAXR00000000	3431441	38.3	18	3243	3034239	0.884246
44	ATCC43130	L.pneumophila	LP11	Unknown	Unknown	Human endotracheal tube			LAXS00000000	3286842	38.26	47	3139	2907555	0.884604
45	ATCC33154	L.pneumophila	LP2	Unknown	Unknown	Human lung			LBAI00000000	3247985	38.2	44	3038	2879556	0.886567
46	ATCC33155	L.pneumophila	LP3	Unknown	Unknown	Creek water			LBAO00000000	3407801	38.22	40	3168	3000489	0.880477
47	ATCC33156	L.pneumophila	LP4	USA	1988	Human lung			LBAH00000000	3468720	38.18	49	3261	3067347	0.884288
48	ATCC33216	L.pneumophila	LP5	Unknown	Unknown	Cooling tower			LBAV00000000	3456885	38.15	33	3223	3052245	0.882947
49	WX2012012	L.pneumophila	LP5	China	2012	Human alveolar washing liquid			LBAU00000000	3493334	38.15	31	3280	3081330	0.88206
50	BJ7	L.pneumophila	LP6	China	2004	Domestic hot water			LBAQ00000000	3475487	38.23	44	3236	3058170	0.879926
51	ATCC33823	L.pneumophila	LP7	Unknown	Unknown	Showerhead			LAXX00000000	3303037	38.2	46	3066	2898828	0.877625
52	ATCC35096	L.pneumophila	LP8	USA	Unknown	Human lung			LAXT00000000	3338544	38.36	53	3112	2957415	0.88584
53	ATCC35289	L.pneumophila	LP9	the Netherlands	Unknown	Tap water			LAXQ00000000	3567177	38.22	45	3338	3141546	0.880681
54	L.longbeachae_NSW150_uid39579	L.longbeachae								4149158	37.13	2	3669	3587736	0.86469
55	L.oakridgensis_OR_10_uid183980	L.oakridgensis								2773209	40.86	2	2932	2453412	0.884683
56	L.wadsworthii_DSM_21896_ATCC_33877_uid234416	L.wadsworthii								3573660	37.98	28	3331	3138624	0.878266
57	L.lansingensis_DSM_19556_ATCC_49751_uid234422	L.lansingensis								2911649	40.63	61	2716	2576988	0.885061
58	L.sainthelensi_ATCC_35248_uid223118	L.sainthelensi								4106669	36.96	65	3672	3507969	0.854213
59	L.fairfieldensis_ATCC_49588_uid223037	L.fairfieldensis								2651671	39.64	63	2556	2295504	0.865682
60	L.cherrii_DSM_19213_uid222237	L.cherrii								3696147	38.85	15	3309	3238644	0.876222
61	L.geestiana_DSM_21217_uid221077	L.geestiana								2513623	51.15	63	2361	2260743	0.899396
62	L.moravica_DSM_19234_uid185635	L.moravica								3759691	40	60	3374	3266139	0.868725
63	L.anisa_Linanisette_uid199703	L.anisa								4319733	38.17	56	4026	3739731	0.865732
64	L.drancourtii_LLAP12_uid56003	L.drancourtii								4152613	39.24	58	3963	3604107	0.867913
65	L.shakespearei_DSM_23087_uid199258	L.shakespearei								3512682	41.69	57	3256	3023358	0.860698
66	L.dumoffii_NY_23	L.dumoffii								3909670	39.64	3	3668	3473568	0.888456
67	L.dumoffii_Tex-KL	L.dumoffii								3761887	39.63	2	3522	3359631	0.893071
68	L.longbeachae_D_4968_uid42207	L.longbeachae								4086210	37.12	13	3792	3488088	0.853624
69	ATCC33217	L.bozemanii			Unknown	Human lung tissue			LBAW00000000	4113505	37.91	112	3780	3520911	0.855939
70	ATCC35072	L.feeleii			Unknown	Grinding machine coolant fluid			LBHK00000000	3529149	40.97	127	3451	3070743	0.870109
71	ATCC33623	L.jordanis		USA	Unknown	River water			LBAX00000000	3087349	41.68	28	2973	2778219	0.899872
72	ATCC33218	L.micdadei			Unknown	Human blood			LCUB00000000	3279009	40.41	27	3025	2935581	0.895265
73	ATCC33761	L.oakridgensis		USA	Unknown	Industrial cooling tower water			LCUA00000000	2711713	40.83	49	2587	2421222	0.892875
74	ATCC33297	L.gormanii		USA	1980	Soil from a creek bank			LBAY00000000	3816964	38.08	50	3420	3348744	0.877332
